# Supplementary material for: Comparison of PK/PD Targets and Cutoff Values for Danofloxacin Against Pasteurella multocida and Haemophilus parasuis in Piglets
Source: Front Vet Sci. 2022 Feb 2;9:811967. doi: 10.3389/fvets.2022.811967 (PMC8847440; doi:10.3389/fvets.2022.811967)
Supplement: Supplementary file 2 [file Data_Sheet_2.XLSX]

## Sheet: Data Entry
Data Entry & Results				Pasteurella multocida					danofloxacin					No of Distributions Included in Data		931
																		REVIEW AREA
MIC	Log2MIC	Raw Count or %	Cum. Count ot %		Fitted Values	Fitted %		Selected Subset	≤ 0.03125	Dil Range
0.000976562	-10		0	-10	3.55607e-46	4.43942e-49	-10	Modal MIC	0.015625	2
0.00195312	-9		0	-9	2.54777e-25	3.18065e-28	-9	Log2MIC Mode	-6
0.00390625	-8		0	-8	1.9402e-10	2.42216e-13	-8	Max Log2MIC	2											Numerical Results
0.0078125	-7		0	-7	0.182708	0.000228094	-7	Selected Log2 Mean	-6.05883	=0.015	μg/mL									Agent	danofloxacin
0.015625	-6	470	470	-6	469.79	0.586489	-6	Selected Log2 SD	0.268503											Species	Pasteurella multocida
0.03125	-5	331	801	-5	331.017	0.413243	-5	CV	0.187735											Selected Subset	≤ 0.03125
0.0625	-4	52	853	-4	0.0321669	4.01573e-05	-4													Modal MIC	0.015625
0.125	-3	53	906	-3	7.04858e-12	8.79949e-15	-3	Selected Values	Exact	R'd-up	%Obs>	%@ECOFF								Log2MIC Mode	-6
0.25	-2	8	914	-2	0	0	-2	ECOFF 95.0%	0.0203732	0.03125	0.139635	0.413243								Max Log2MIC	2
0.5	-1	10	924	-1	0	0	-1	ECOFF 97.5%	0.0216037	0.03125	0.139635	0.413243								Selected Log2 Mean	-6.05883
1	0	2	926	0	0	0	0	ECOFF 99.0%	0.0231283	0.03125	0.139635	0.413243								Selected Log2 SD	0.268503
2	1	4	930	1	0	0	1	ECOFF 99.5%	0.0242275	0.03125	0.139635	0.413243								CV	0.187735
4	2	1	931	2	0	0	2	ECOFF 99.9%	0.0266616	0.03125	0.139635	0.413243								ECOFF 97.5% Exact	0.0216037
8	3		931	3	#N/A	0	3													ECOFF 97.5% R'd-up	0.03125
16	4		931	4	#N/A	0	4	PARKED DATA (see Instructions)												ECOFF 99 % Exact	0.0231283
32	5		931	5	#N/A	0	5	MIC	Log2MIC	Count										ECOFF 99% R'd-up	0.03125
64	6		931	6	#N/A	0	6													Dil Range	2
128	7		931	7	#N/A	0	7													% @ ECOFF 97.5	0.413243
256	8		931	8	#N/A	0	8													% @ ECOFF 99	0.413243
512	9		931	9	#N/A	0	9
1024	10		931	10	#N/A	0
		▲ Enter/paste data into this column

## Sheet: Analysis
Analysis						Pasteurella multocida				danofloxacin
			Mode MIC	Subset ≤	Subset ≤	Subset ≤	Subset ≤	Subset ≤	Subset ≤	Subset ≤	Subset ≤	Subset ≤	Subset ≤		Selected Log2 Subset		Max Log2 MIC
	Log2 value		-6	-5	-4	-3	-2	-1	0	1	2				-5		2
	Value		0.015625	0.03125	0.0625	0.125	0.25	0.5	1	2	4				Selected Subset Log2 Mean
	Starting Values		Nest→	801.022	829.916	862.355	879.662	891.215	898.524	904.034	908.072	0	0		-6.05883		Please review results also on the Data Entry sheet after solving
			Log2 mean→	-6.05883	-6.06791	-6.04183	-6.01851	-6.00062	-5.98862	-5.97931	-5.97235	0	0		Selected Subset Log2 SD
			Log2 SD→	0.268503	0.421972	0.528066	0.57992	0.612589	0.63255	0.647302	0.657997	0	0		0.268503
																	Residuals Plot for Best Fit
Log2MIC	Raw Count or %	↓	Cum N Actual	N Pred	N Pred	N Pred	N Pred	N Pred	N Pred	N Pred	N Pred	N Pred	N Pred		Best Fit	Residuals	BestFit Dist	Percent
-10		11	0	3.55607e-46	4.90239e-18	2.84572e-11	2.91258e-09	2.95712e-08	1.02156e-07	2.37291e-07	4.22004e-07	#NUM!	#NUM!		3.55607e-46	-3.55607e-46	3.55607e-46	4.43942e-49
-9		12	0	2.54777e-25	1.53151e-09	9.14203e-06	0.000120065	0.000435299	0.000866734	0.00138431	0.0019062	#NUM!	#NUM!		2.54777e-25	-2.54777e-25	2.54777e-25	3.18065e-28
-8		13	0	1.9402e-10	0.00194131	0.0900066	0.278652	0.489805	0.662119	0.812749	0.934979	#NUM!	#NUM!		1.9402e-10	-1.9402e-10	1.9402e-10	2.42216e-13
-7		14	0	0.182708	11.2794	30.0111	39.8306	45.8101	49.3491	51.9067	53.7299	#NUM!	#NUM!		0.182708	-0.182708	0.182708	0.000228094
-6	470	15	470	469.973	468.011	458.401	451.03	445.965	442.815	440.492	438.817	#NUM!	#NUM!		469.973	0.027107	469.79	0.586489
-5	331	16	801	800.989	825.193	841.44	844.898	845.594	845.478	845.135	844.745	#NUM!	#NUM!		800.989	0.0105438	331.017	0.413243
-4	52	17	853	801.022	829.915	862.307	879.442	890.729	897.774	903.026	906.836	#NUM!	#NUM!		801.022	51.9784	0.0321669	4.01573e-05
-3	53	18	906	801.022	829.916	862.355	879.662	891.215	898.523	904.032	908.07	#NUM!	#NUM!		801.022	104.978	7.04858e-12	8.79949e-15
-2	8	19	914	801.022	829.916	862.355	879.662	891.215	898.524	904.034	908.072	#NUM!	#NUM!		801.022	112.978	0	0
-1	10	20	924	801.022	829.916	862.355	879.662	891.215	898.524	904.034	908.072	#NUM!	#NUM!		801.022	122.978	0	0
0	2	21	926	801.022	829.916	862.355	879.662	891.215	898.524	904.034	908.072	#NUM!	#NUM!		801.022	124.978	0	0
1	4	22	930	801.022	829.916	862.355	879.662	891.215	898.524	904.034	908.072	#NUM!	#NUM!		801.022	128.978	0	0
2	1	23	931	801.022	829.916	862.355	879.662	891.215	898.524	904.034	908.072	#NUM!	#NUM!		801.022	129.978	0	0
3		24	931	0	0	0	0	0	0	0	0	0	0		0		0	0
4		25	931	0	0	0	0	0	0	0	0	0	0		0		0	0
5		26	931	0	0	0	0	0	0	0	0	0	0		0		0	0
6		27	931	0	0	0	0	0	0	0	0	0	0		0		0	0
7		28	931	0	0	0	0	0	0	0	0	0	0		0		0	0
8		29	931	0	0	0	0	0	0	0	0	0	0		0		0	0
9		30	931	0	0	0	0	0	0	0	0	0	0		0		0	0
10		31	931	0	0	0	0	0	0	0	0	0	0		0		0	0
			Stop Row	16	17	18	19	20	21	22	23	#N/A	#N/A
			Sum-of-squares	0.0342283	1249.37	4662.17	6445.45	7901.14	8857.32	9674.8	10293.1	#N/A	#N/A
			N	801	853	906	914	924	926	930	931	#N/A	#N/A
			ABS(N – Nest)	0.021623	23.0845	43.6455	34.3381	32.7846	27.4764	25.9663	22.9276				Selected ECOFF values
			Relative Diff	2.6995e-05	0.0270627	0.0481738	0.0375691	0.0354812	0.0296721	0.0279207	0.0246269	#VALUE!	#VALUE!
			95.0% Subset ECOFF=	0.03125	0.03125	0.03125	0.03125	0.0625	0.0625	0.0625	0.0625	#NUM!	#NUM!		0.03125
			97.5% Subset ECOFF=	0.03125	0.03125	0.03125	0.0625	0.0625	0.0625	0.0625	0.0625	#NUM!	#NUM!		0.03125
			99.0% Subset ECOFF=	0.03125	0.03125	0.0625	0.0625	0.0625	0.0625	0.0625	0.0625	#NUM!	#NUM!		0.03125
			99.5% Subset ECOFF=	0.03125	0.0625	0.0625	0.0625	0.0625	0.0625	0.0625	0.0625	#NUM!	#NUM!		0.03125
			99.9% Subset ECOFF=	0.03125	0.0625	0.0625	0.0625	0.0625	0.0625	0.125	0.125	#NUM!	#NUM!		0.03125
			%Obs > 95.0%	0.139635	0.139635	0.139635	0.139635	0.0837809	0.0837809	0.0837809	0.0837809	#NUM!	#NUM!		0.139635
			%Obs > 97.5%	0.139635	0.139635	0.139635	0.0837809	0.0837809	0.0837809	0.0837809	0.0837809	#NUM!	#NUM!		0.139635
			%Obs > 99.0%	0.139635	0.139635	0.0837809	0.0837809	0.0837809	0.0837809	0.0837809	0.0837809	#NUM!	#NUM!		0.139635
			%Obs > 99.5%	0.139635	0.0837809	0.0837809	0.0837809	0.0837809	0.0837809	0.0837809	0.0837809	#NUM!	#NUM!		0.139635
			%Obs > 99.9%	0.139635	0.0837809	0.0837809	0.0837809	0.0837809	0.0837809	0.0268528	0.0268528	#NUM!	#NUM!		0.139635

## Sheet: Demo data
MIC	Log2MIC	Raw Count	Raw Count	Raw Count	Raw Count
0.000976562	-10
0.00195312	-9				221
0.00390625	-8				341
0.0078125	-7	8	22	4	381
0.015625	-6	13	66	239	310
0.03125	-5	26	70	401	218
0.0625	-4	31	25	650	146
0.125	-3	104	15	967	55
0.25	-2	1534	13	878	19
0.5	-1	10058	17	403	6
1	0	38077	19	110
2	1	14228	33	34
4	2	1182	14	10
8	3	271	22	17
16	4	70	35	9
32	5	109	31	3
64	6	87	181	0
128	7	10	2	0
256	8	3	11	2
512	9	229
1024	10						SPNE=	Streptococcus pneumoniae
		SPNE	EAER	NGON	NGON		EAER=	Enterobacter aerogenes
		Cipro	Cipro	Azithro	Ceftriax		NGON=	Neisseria gonorrhoeae

## Sheet: About ECOFFinder
	Epidemiological cutoff value (ECOFF,ECV) estimation using nonlinear regression on expanding subsets
		John Turnidge
		EUCAST
		john.turnidge@escmid.org			OR	jturnidge@gmail.com
		IP © 2010-2018 John Turnidge
		You may distribute unmodifed copies of this worksheet freely.
			Last modifed:	2018-06-01
		Reference: Turnidge J, Kalhmeter G, Kronvall G. Statistical characterisation of bacterial wild-type MIC value distributions and the determination of epidemiological cut-off values. Clin Microbiol Infect 2006; 12:418-25

## Sheet: Changes from previous version
Instructions
1	Updated for version 2; changes highighted with red text
Data Entry and Results sheet
1	A new column has been added - "Fitted %". This shows the percentage of the fitted wild-type population at each MIC in the wild type
2	A Coefficient of Variation (CV) cell has been added (as a percentage) to the central results area at the top centre
3	An additional ECOFF percentage and its accompanying results have been added (99.5%)
4	A "PARKED DATA" area has been added for distributions where the non-wild-type mode is higher than the wild-type mode
		The allows the data to be kept in view when the Results sheet is copied for storage and later review
		The use of this area is addressed in the Instructions
5	The "Review area" graph has been enhanced by presenting the observed data in both histogram and line format
6	The "Clear all" button has been replaced by three buttons, one each for data, bug and drug. This can simplify re-use when doing multiple big-drug combinations
7	The "Raw Count" and "Cum. Count" column labels have been updated to "Raw Count of %" and "Cum. Count or % respectively
		This is to cater for users who wish to calculate distributions that have been converted to percentages before ECOFF estimation
8	A box has been added for users who wish to record the number of original distributions that were included in the aggregate being analysed
9	The ECOFF outputs are now displayed as both "Exact" values, "R'd up" to next two-fold dilution
10	An additional output is displayed "%@ECOFF", which shows the percentage of the estimated wild type found at the ECOFF dilution
Analysis sheet
1	Addition of 99.5% ECOFF rows at the bottom of the sheet
Results summaries sheet
1	This sheets stores the output from analyses for later use

## Sheet: Instructions
ECOFFinder Instructions					[text changes since previous version in red]
1	On the Data Entry workshheet, enter the name of the species in the left orange box, and the name of the antimicrobial agent in the right orange box
		–if there is more than one MIC distribution included in the data, enter the number in the green box
2	Enter data as raw counts of MICs on the Data Entry sheet. A red line graph of the distribution will appear on the Chart. You can ignore other cells for the moment.
	a.	If your wish to copy and paste from another spreadsheet and your source data are in row format, select the cell with the lowest value in the range
		and then right-click "Paste Special: Values, Transpose"
	b.	You will find a "parking area" in the lower centre (PARKED DATA). If there is a second mode at the higher end of the distribution that is higher than the mode in the putative wild type,
		copy and paste the data at this mode and higher into the "Parked Data" area, then delete those values from the main data entry area,
		otherwise ECOFFinder will conduct its analysis in the wrong place.
3	Switch to the Analysis sheet
	This sheet contains columns with subsets of the data of increasing size from left to right. A subset labelled "-2" would include all the MIC data up to an MIC of 2-2 (0.25)
4	Enter starting values in cells E6, E7, and E8. These values should be near the true or expected values.
	a.	E6: Enter a starting value for Nest. This is should be close to the known total number of isolates, BUT NOT EQUAL to that number.
		e.g. if the total number of isolates is 2641, choose a starting value of 2500 or 2800
	b.	E7: Enter the value (Log2 MIC) that appears in cell D4
	c.	E8: Enter the number "1" (without the quotes)
5	Select (highlight) cells E6 to E8 with the cursor
6	Put the cursor over the small box at the bottom right hand corner of cell E8, and drag it to the right so that all the cells from E6 to N8 are filled
		–the starting values should then be the same in each column
		–to save a little time, only those cells for which there is a value in Row 4 need be filled (Excel will still do all the columns though)
7	Click the "Solve" button". This runs a macro using the Excel Solver add-in that iteratively fits each subset of the data from left to right
8	Look for a cell in row 36 that is highlighted with a red background.
	a.	This shows the minimum value in that row of the absolute value of the true total number, minus the number estimated by Solver for that subset (column)
		It is this subset of the data that gives the best fit to the observed values, and the ECOFF values from this set are the ones found in cells P39, P40, and P41
		The same values are also highlighted with a red background in rows 39-41
	b.	A plot of the residuals is given for that subset.
		The residuals are the differences between the observed counts and the estimated counts from the fitted curve at each MIC
		The residuals should scatter either side of the 0 line in the centre if the selected subset values are to be believed
		The residuals will diverge upwards from 0 (appropriately) at the right hand end when there are sufficient non-susceptible values
9	Return to the Data Entry sheet
	Here you will find the data from the selected subset plotted on the same graph as the raw counts, giving another picture of how well the estimates fit the data.
	The ECOFF values from the Analysis sheet have been transferred here.
	The choice of which percentage to select when setting an ECOFF depends on its intended use
		> use lower percentages to increase sensitivity for non-wild-type detection; use higher percentages to increase specificity for the wild-type
10	To re-use the spreadsheet for another analysis, click one or more of the "Clear" buttons on the Data Entry sheet as required.
11	If you wish to copy and paste an image of all the results displayed on the Data Entry sheet, click "Copy Results Image". This can be pasted into another document ith the usual commands.
12	If you wish to store the main results from the analysis before clearing the data and results, click the "Copy Numerical Results" button, which stores the information on the "Results summaries sheet"
Note 1	ECOFFinder will only fit curves to the MIC range observed, starting with the subset one two-fold dilution higher than the mode.
	It is possible to keep increasing the sizes of the subsets above the observed MIC range, and improve the fit, but this is a "false" improvement.
Note 2	ECOFFinder uses the true MIC values for estimation, not the rounded values displayed for the low dilutions (e.g. it uses "0.3125", not "0.31")

## Sheet: Results summaries
Agent	Species	Selected Subset	Modal MIC	Log2MIC Mode	Max Log2MIC	Selected Log2 Mean	Selected Log2 SD	CV	ECOFF 97.5% Exact	ECOFF 97.5% R'd-up	ECOFF 99 % Exact	ECOFF 99% R'd-up	Dilution Range	% @ ECOFF 97.5	% @ ECOFF 99	Comments
