# Supplementary material for: Comparison of PK/PD Targets and Cutoff Values for Danofloxacin Against Pasteurella multocida and Haemophilus parasuis in Piglets
Source: Front Vet Sci. 2022 Feb 2;9:811967. doi: 10.3389/fvets.2022.811967 (PMC8847440; doi:10.3389/fvets.2022.811967)
Supplement: Supplementary file 3 [file Data_Sheet_3.XLSX]

## Sheet: Data Entry
Data Entry & Results				Haemophilus parasuis					danofloxacin					No of Distributions Included in Data		263
																		REVIEW AREA
MIC	Log2MIC	Raw Count or %	Cum. Count ot %		Fitted Values	Fitted %		Selected Subset	≤ 32	Dil Range
0.000976562	-10		0	-10	0.22614	0.00088923	-10	Modal MIC	0.25	12
0.00195312	-9		0	-9	0.593757	0.00233477	-9	Log2MIC Mode	-2
0.00390625	-8	5	5	-8	1.74438	0.00685926	-8	Max Log2MIC	7											Numerical Results
0.0078125	-7	5	10	-7	4.37297	0.0171954	-7	Selected Log2 Mean	-2.20403	=0.217	μg/mL									Agent	danofloxacin
0.015625	-6	11	21	-6	9.35468	0.0367845	-6	Selected Log2 SD	2.49474											Species	Haemophilus parasuis
0.03125	-5	13	34	-5	17.0769	0.0671496	-5	CV	4.34622											Selected Subset	≤ 32
0.0625	-4	24	58	-4	26.6025	0.104606	-4													Modal MIC	0.25
0.125	-3	34	92	-3	35.3655	0.139064	-3	Selected Values	Exact	R'd-up	%Obs>	%@ECOFF								Log2MIC Mode	-2
0.25	-2	45	137	-2	40.122	0.157768	-2	ECOFF 95.0%	3.73069	4	0.0722433	0.0535427								Max Log2MIC	7
0.5	-1	36	173	-1	38.845	0.152746	-1	ECOFF 97.5%	6.4333	8	0.0532319	0.0274927								Selected Log2 Mean	-2.20403
1	0	34	207	0	32.0948	0.126203	0	ECOFF 99.0%	12.1223	16	0.0456274	0.0120464								Selected Log2 SD	2.49474
2	1	25	232	1	22.6297	0.0889847	1	ECOFF 99.5%	18.6613	32	0.0380228	0.00450411								CV	4.34622
4	2	12	244	2	13.6165	0.0535427	2	ECOFF 99.9%	45.4208	64	0.0228137	0.001437								ECOFF 97.5% Exact	6.4333
8	3	5	249	3	6.99168	0.0274927	3													ECOFF 97.5% R'd-up	8
16	4	2	251	4	3.06353	0.0120464	4	PARKED DATA (see Instructions)												ECOFF 99 % Exact	12.1223
32	5	2	253	5	1.14544	0.00450411	5	MIC	Log2MIC	Count										ECOFF 99% R'd-up	16
64	6	4	257	6	0.365445	0.001437	6													Dil Range	12
128	7	6	263	7	0.0994838	0.000391191	7													% @ ECOFF 97.5	0.0274927
256	8		263	8	#N/A	0	8													% @ ECOFF 99	0.0120464
512	9		263	9	#N/A	0	9
1024	10		263	10	#N/A	0
		▲ Enter/paste data into this column

## Sheet: Analysis
Analysis						Haemophilus parasuis				danofloxacin
			Mode MIC	Subset ≤	Subset ≤	Subset ≤	Subset ≤	Subset ≤	Subset ≤	Subset ≤	Subset ≤	Subset ≤	Subset ≤		Selected Log2 Subset		Max Log2 MIC
	Log2 value		-2	-1	0	1	2	3	4	5	6	7			5		7
	Value		0.25	0.5	1	2	4	8	16	32	64	128			Selected Subset Log2 Mean
	Starting Values		Nest→	296.983	272.701	266.972	260.311	256.56	254.778	254.339	255.082	256.808	0		-2.20403		Please review results also on the Data Entry sheet after solving
			Log2 mean→	-1.63025	-1.92711	-2.00661	-2.10711	-2.16717	-2.19664	-2.20403	-2.19139	-2.16165	0		Selected Subset Log2 SD
			Log2 SD→	2.84354	2.70312	2.65614	2.58365	2.53178	2.50266	2.49474	2.50894	2.5434	0		2.49474
																	Residuals Plot for Best Fit
Log2MIC	Raw Count or %	↓	Cum N Actual	N Pred	N Pred	N Pred	N Pred	N Pred	N Pred	N Pred	N Pred	N Pred	N Pred		Best Fit	Residuals	BestFit Dist	Percent
-10		11	0	0.482013	0.384754	0.349419	0.292994	0.253489	0.231935	0.22614	0.236754	0.264157	#NUM!		0.22614	-0.22614	0.22614	0.00088923
-9		12	0	1.41794	1.21105	1.13004	0.993485	0.892626	0.835529	0.819897	0.848521	0.921142	#NUM!		0.819897	-0.819897	0.593757	0.00233477
-8	5	13	5	3.72508	3.36295	3.20952	2.93607	2.72353	2.59897	2.56428	2.62787	2.78699	#NUM!		2.56428	2.43572	1.74438	0.00685926
-7	5	14	10	8.75688	8.25762	8.02465	7.58199	7.21946	6.99957	6.93725	7.0518	7.33566	#NUM!		6.93725	3.06275	4.37297	0.0171954
-6	11	15	21	18.4665	17.9816	17.7165	17.1646	16.6833	16.3797	16.2919	16.4542	16.8546	#NUM!		16.2919	4.70807	9.35468	0.0367845
-5	13	16	34	35.0435	34.8544	34.6737	34.2109	33.7605	33.4587	33.3688	33.5373	33.9545	#NUM!		33.3688	0.631221	17.0769	0.0671496
-4	24	17	58	60.0843	60.4263	60.4643	60.3632	60.1771	60.022	59.9713	60.0709	60.325	#NUM!		59.9713	-1.97128	26.6025	0.104606
-3	34	18	92	93.5519	94.2774	94.5623	94.9679	95.2083	95.3137	95.3368	95.3029	95.2355	#NUM!		95.3368	-3.33676	35.3655	0.139064
-2	45	19	137	133.129	133.417	133.751	134.459	135.033	135.367	135.459	135.296	134.911	#NUM!		135.459	1.5412	40.122	0.157768
-1	36	20	173	174.538	172.945	172.904	173.33	173.846	174.199	174.304	174.108	173.619	#NUM!		174.304	-1.30378	38.845	0.152746
0	34	21	207	212.873	207.812	206.907	206.328	206.273	206.358	206.399	206.307	206.04	#NUM!		206.399	0.601416	32.0948	0.126203
1	25	22	232	244.273	234.677	232.579	230.488	229.5	229.11	229.028	229.144	229.35	#NUM!		229.028	2.97167	22.6297	0.0889847
2	12	23	244	267.029	252.756	249.426	245.745	243.761	242.859	242.645	242.991	243.738	#NUM!		242.645	1.35521	13.6165	0.0535427
3	5	24	249	281.621	263.382	259.038	254.053	251.267	249.956	249.636	250.168	251.362	#NUM!		249.636	-0.636476	6.99168	0.0274927
4	2	25	251	289.899	268.838	263.804	257.956	254.654	253.086	252.7	253.348	254.829	#NUM!		252.7	-1.7	3.06353	0.0120464
5	2	26	253	294.055	271.284	265.859	259.537	255.964	254.264	253.845	254.553	256.183	#NUM!		253.845	-0.845445	1.14544	0.00450411
6	4	27	257	295.9	272.242	266.628	260.089	256.399	254.644	254.211	254.943	256.637	#NUM!		254.211	2.78911	0.365445	0.001437
7	6	28	263	296.626	272.57	266.879	260.255	256.522	254.748	254.31	255.051	256.767	#NUM!		254.31	8.68963	0.0994838	0.000391191
8		29	263	0	0	0	0	0	0	0	0	0	0		0		0	0
9		30	263	0	0	0	0	0	0	0	0	0	0		0		0	0
10		31	263	0	0	0	0	0	0	0	0	0	0		0		0	0
			Stop Row	20	21	22	23	24	25	26	27	28	#N/A
			Sum-of-squares	37.0259	41.7451	43.2887	52.6707	64.0611	71.6652	72.735	78.4761	128.086	#N/A
			N	173	207	232	244	249	251	253	257	263	#N/A
			ABS(N – Nest)	123.983	65.7006	34.9722	16.3106	7.55988	3.77821	1.33896	1.91774	6.19229			Selected ECOFF values
			Relative Diff	0.716664	0.317394	0.150742	0.0668468	0.030361	0.0150526	0.00529234	0.00746202	0.0235448	#VALUE!
			95.0% Subset ECOFF=	16	8	8	8	4	4	4	4	8	#NUM!		4
			97.5% Subset ECOFF=	16	16	16	8	8	8	8	8	8	#NUM!		8
			99.0% Subset ECOFF=	32	32	32	16	16	16	16	16	16	#NUM!		16
			99.5% Subset ECOFF=	64	64	32	32	32	32	32	32	32	#NUM!		32
			99.9% Subset ECOFF=	256	128	128	64	64	64	64	64	64	#NUM!		64
			%Obs > 95.0%	0.0456274	0.0532319	0.0532319	0.0532319	0.0722433	0.0722433	0.0722433	0.0722433	0.0532319	#NUM!		0.0722433
			%Obs > 97.5%	0.0456274	0.0456274	0.0456274	0.0532319	0.0532319	0.0532319	0.0532319	0.0532319	0.0532319	#NUM!		0.0532319
			%Obs > 99.0%	0.0380228	0.0380228	0.0380228	0.0456274	0.0456274	0.0456274	0.0456274	0.0456274	0.0456274	#NUM!		0.0456274
			%Obs > 99.5%	0.0228137	0.0228137	0.0380228	0.0380228	0.0380228	0.0380228	0.0380228	0.0380228	0.0380228	#NUM!		0.0380228
			%Obs > 99.9%	0	0	0	0.0228137	0.0228137	0.0228137	0.0228137	0.0228137	0.0228137	#NUM!		0.0228137

## Sheet: Demo data
MIC	Log2MIC	Raw Count	Raw Count	Raw Count	Raw Count
0.000976562	-10
0.00195312	-9				221
0.00390625	-8				341
0.0078125	-7	8	22	4	381
0.015625	-6	13	66	239	310
0.03125	-5	26	70	401	218
0.0625	-4	31	25	650	146
0.125	-3	104	15	967	55
0.25	-2	1534	13	878	19
0.5	-1	10058	17	403	6
1	0	38077	19	110
2	1	14228	33	34
4	2	1182	14	10
8	3	271	22	17
16	4	70	35	9
32	5	109	31	3
64	6	87	181	0
128	7	10	2	0
256	8	3	11	2
512	9	229
1024	10						SPNE=	Streptococcus pneumoniae
		SPNE	EAER	NGON	NGON		EAER=	Enterobacter aerogenes
		Cipro	Cipro	Azithro	Ceftriax		NGON=	Neisseria gonorrhoeae

## Sheet: About ECOFFinder
	Epidemiological cutoff value (ECOFF,ECV) estimation using nonlinear regression on expanding subsets
		John Turnidge
		EUCAST
		john.turnidge@escmid.org			OR	jturnidge@gmail.com
		IP © 2010-2018 John Turnidge
		You may distribute unmodifed copies of this worksheet freely.
			Last modifed:	2018-06-01
		Reference: Turnidge J, Kalhmeter G, Kronvall G. Statistical characterisation of bacterial wild-type MIC value distributions and the determination of epidemiological cut-off values. Clin Microbiol Infect 2006; 12:418-25

## Sheet: Changes from previous version
Instructions
1	Updated for version 2; changes highighted with red text
Data Entry and Results sheet
1	A new column has been added - "Fitted %". This shows the percentage of the fitted wild-type population at each MIC in the wild type
2	A Coefficient of Variation (CV) cell has been added (as a percentage) to the central results area at the top centre
3	An additional ECOFF percentage and its accompanying results have been added (99.5%)
4	A "PARKED DATA" area has been added for distributions where the non-wild-type mode is higher than the wild-type mode
		The allows the data to be kept in view when the Results sheet is copied for storage and later review
		The use of this area is addressed in the Instructions
5	The "Review area" graph has been enhanced by presenting the observed data in both histogram and line format
6	The "Clear all" button has been replaced by three buttons, one each for data, bug and drug. This can simplify re-use when doing multiple big-drug combinations
7	The "Raw Count" and "Cum. Count" column labels have been updated to "Raw Count of %" and "Cum. Count or % respectively
		This is to cater for users who wish to calculate distributions that have been converted to percentages before ECOFF estimation
8	A box has been added for users who wish to record the number of original distributions that were included in the aggregate being analysed
9	The ECOFF outputs are now displayed as both "Exact" values, "R'd up" to next two-fold dilution
10	An additional output is displayed "%@ECOFF", which shows the percentage of the estimated wild type found at the ECOFF dilution
Analysis sheet
1	Addition of 99.5% ECOFF rows at the bottom of the sheet
Results summaries sheet
1	This sheets stores the output from analyses for later use

## Sheet: Instructions
ECOFFinder Instructions					[text changes since previous version in red]
1	On the Data Entry workshheet, enter the name of the species in the left orange box, and the name of the antimicrobial agent in the right orange box
		–if there is more than one MIC distribution included in the data, enter the number in the green box
2	Enter data as raw counts of MICs on the Data Entry sheet. A red line graph of the distribution will appear on the Chart. You can ignore other cells for the moment.
	a.	If your wish to copy and paste from another spreadsheet and your source data are in row format, select the cell with the lowest value in the range
		and then right-click "Paste Special: Values, Transpose"
	b.	You will find a "parking area" in the lower centre (PARKED DATA). If there is a second mode at the higher end of the distribution that is higher than the mode in the putative wild type,
		copy and paste the data at this mode and higher into the "Parked Data" area, then delete those values from the main data entry area,
		otherwise ECOFFinder will conduct its analysis in the wrong place.
3	Switch to the Analysis sheet
	This sheet contains columns with subsets of the data of increasing size from left to right. A subset labelled "-2" would include all the MIC data up to an MIC of 2-2 (0.25)
4	Enter starting values in cells E6, E7, and E8. These values should be near the true or expected values.
	a.	E6: Enter a starting value for Nest. This is should be close to the known total number of isolates, BUT NOT EQUAL to that number.
		e.g. if the total number of isolates is 2641, choose a starting value of 2500 or 2800
	b.	E7: Enter the value (Log2 MIC) that appears in cell D4
	c.	E8: Enter the number "1" (without the quotes)
5	Select (highlight) cells E6 to E8 with the cursor
6	Put the cursor over the small box at the bottom right hand corner of cell E8, and drag it to the right so that all the cells from E6 to N8 are filled
		–the starting values should then be the same in each column
		–to save a little time, only those cells for which there is a value in Row 4 need be filled (Excel will still do all the columns though)
7	Click the "Solve" button". This runs a macro using the Excel Solver add-in that iteratively fits each subset of the data from left to right
8	Look for a cell in row 36 that is highlighted with a red background.
	a.	This shows the minimum value in that row of the absolute value of the true total number, minus the number estimated by Solver for that subset (column)
		It is this subset of the data that gives the best fit to the observed values, and the ECOFF values from this set are the ones found in cells P39, P40, and P41
		The same values are also highlighted with a red background in rows 39-41
	b.	A plot of the residuals is given for that subset.
		The residuals are the differences between the observed counts and the estimated counts from the fitted curve at each MIC
		The residuals should scatter either side of the 0 line in the centre if the selected subset values are to be believed
		The residuals will diverge upwards from 0 (appropriately) at the right hand end when there are sufficient non-susceptible values
9	Return to the Data Entry sheet
	Here you will find the data from the selected subset plotted on the same graph as the raw counts, giving another picture of how well the estimates fit the data.
	The ECOFF values from the Analysis sheet have been transferred here.
	The choice of which percentage to select when setting an ECOFF depends on its intended use
		> use lower percentages to increase sensitivity for non-wild-type detection; use higher percentages to increase specificity for the wild-type
10	To re-use the spreadsheet for another analysis, click one or more of the "Clear" buttons on the Data Entry sheet as required.
11	If you wish to copy and paste an image of all the results displayed on the Data Entry sheet, click "Copy Results Image". This can be pasted into another document ith the usual commands.
12	If you wish to store the main results from the analysis before clearing the data and results, click the "Copy Numerical Results" button, which stores the information on the "Results summaries sheet"
Note 1	ECOFFinder will only fit curves to the MIC range observed, starting with the subset one two-fold dilution higher than the mode.
	It is possible to keep increasing the sizes of the subsets above the observed MIC range, and improve the fit, but this is a "false" improvement.
Note 2	ECOFFinder uses the true MIC values for estimation, not the rounded values displayed for the low dilutions (e.g. it uses "0.3125", not "0.31")

## Sheet: Results summaries
Agent	Species	Selected Subset	Modal MIC	Log2MIC Mode	Max Log2MIC	Selected Log2 Mean	Selected Log2 SD	CV	ECOFF 97.5% Exact	ECOFF 97.5% R'd-up	ECOFF 99 % Exact	ECOFF 99% R'd-up	Dilution Range	% @ ECOFF 97.5	% @ ECOFF 99	Comments
