# Supplementary material for: Comparison of PK/PD Targets and Cutoff Values for Danofloxacin Against Pasteurella multocida and Haemophilus parasuis in Piglets
Source: Front Vet Sci. 2022 Feb 2;9:811967. doi: 10.3389/fvets.2022.811967 (PMC8847440; doi:10.3389/fvets.2022.811967)
Supplement: Supplementary file 4 [file Data_Sheet_4.XLSX]

## Sheet: PAE and PA-SME
Danofloxacin PAE and PA-SME for P. multocida NM5-7 (mean bacterial density at -1h is 5.95-log10cfu/mL)
Time (hrs)	Control		1×MIC PAE		4×MIC PAE		0.1×MIC PA-SME		0.2×MIC PA-SME		0.3×MIC PA-SME
	Log10cfu/mL	SD	Log10cfu/mL	SD	Log10cfu/mL	SD	Log10cfu/mL	SD	Log10cfu/mL	SD	Log10cfu/mL	SD
0	4.91	0.58	4.91	0.58	4.91	0.58	4.91	0.58	4.91	0.58	4.91	0.58
1	6.59	0.01	5.6	0.15	4.14	0.24	4.96	0.07	4.9	0.04	4.75	0.25
2	7.62	0.44	6.26	0.04	4.47	0.21	5.08	0.02	4.92	0.37	4.81	0.03
3	8.28	0.4	6.63	0.25	4.84	0.04	5.31	0.05	5.09	0.1	4.98	0.18
4	8.93	0.24	7.52	0.2	5.52	0.14	5.83	0.35	5.18	0.28	5	0.21
5	9.05	0.25	8.25	0.22	5.94	0.14	6.11	0.1	5.64	0.24	5.08	0.09
6	9.18	NA	8.56	NA	6.56	NA	6.49	0.02	5.75	0.06	5.33	0.36
7	9.34	0.06	9.3	0.1	7.51	0.13	7.2	0.02	6.28	0.3	5.7	0.15
8	9.46	0.01	9.34	0.01	8.13	0.13	7.81	0.33	6.86	0.31	5.9	0.39
9	NA	NA	NA	NA	NA	NA	8.15	0.29	7.25	0.35	6.2	0.21
12	9.47	NA	9.51	NA	9.3	NA	8.49	0.15	7.3	0.01	6.6	0.25
Danofloxacin PAE and PA-SME for P. multocida CVCC434 (mean bacterial density at -1h is 6.49-log10cfu/mL)
Time (hrs)	Control		1×MIC PAE		4×MIC PAE		0.1×MIC PA-SME		0.2×MIC PA-SME		0.3×MIC PA-SME
	Log10cfu/mL	SD	Log10cfu/mL	SD	Log10cfu/mL	SD	Log10cfu/mL	SD	Log10cfu/mL	SD	Log10cfu/mL	SD
0	5.67	0.38	5.67	0.38	5.67	0.38	5.67	0.38	5.67	0.38	5.67	0.38
1	6.99	0.34	6.25	0.42	5.18	0.03	5.58	0.23	5.56	0.04	5.51	0.04
2	8.29	0.66	6.63	0.37	5.22	0.05	5.6	0.15	5.57	0.14	5.56	0.14
3	8.79	0.43	7.71	0.07	5.48	0.12	5.67	0.17	5.66	0.21	5.57	0.23
4	9.29	0.21	8.48	0.04	5.99	0.03	6.05	0.26	5.98	0.19	5.72	0.19
5	9.44	0.08	9.17	0.06	6.47	0.01	6.52	0.13	6.2	0.07	5.92	0.07
6	9.54	NA	9.37	NA	7.32	NA	6.93	0.15	6.63	0.28	5.96	0.17
7	9.6	0.05	9.49	NA	8.34	0.25	7.66	0.45	7.26	0.17	6.83	0.17
8	9.57	0.01	9.54	0.02	8.87	0.36	8.35	0.19	7.64	0.22	7.08	0.11
9	NA	NA	NA	NA	NA	NA	8.97	0.12	8.25	0.2	7.3	0.2
12	9.6	NA	9.56	NA	9.42	NA	9.16	0.04	8.7	0.13	8.05	0.13
Danofloxacin PAE and PA-SME for H. parasuis 4-10 (mean bacterial density at -1h is 6.42-log10cfu/mL)
Time (hrs)	Control		1×MIC PAE		4×MIC PAE		0.1×MIC PA-SME		0.2×MIC PA-SME		0.3×MIC PA-SME
	Log10cfu/mL	SD	Log10cfu/mL	SD	Log10cfu/mL	SD	Log10cfu/mL	SD	Log10cfu/mL	SD	Log10cfu/mL	SD
0	5.5	0.4	5.5	0.4	5.5	0.4	5.5	0.4	5.5	0.4	5.5	0.4
1	7.02	NA	5.96	0.55	5.46	0.15	5.6	NA	5.39	0.12	5.28	0.04
2	7.68	0.02	6.22	0.04	5.55	0.15	5.65	0.07	5.35	0.29	5.11	0.41
4	8.28	0.12	6.88	0.12	5.85	0.25	5.76	0.25	5.61	0.14	5.43	0.25
7	8.75	0.17	7.42	0.22	6.24	0.09	6.3	0.17	6.2	0.2	6.07	0.25
9	8.89	0.02	7.45	0.25	6.97	0.01	7.04	0.14	6.71	0.34	6.07	0.54
11	8.85	0.01	7.93	0.19	7.36	0.06	7.51	0.11	7.17	0.38	6.67	0.51
13	8.6	NA	8.14	0.24	7.88	0.26	7.65	0.1	7.64	0.04	7.37	0.1
Danofloxacin PAE and PA-SME for H. parasuis 5-2 (mean bacterial density at -1h is 6.49-log10cfu/mL)
Time (hrs)	Control		1×MIC PAE		4×MIC PAE		0.1×MIC PA-SME		0.2×MIC PA-SME		0.3×MIC PA-SME
	Log10cfu/mL	SD	Log10cfu/mL	SD	Log10cfu/mL	SD	Log10cfu/mL	SD	Log10cfu/mL	SD	Log10cfu/mL	SD
0	5.72	0.5	5.72	0.5	5.72	0.5	5.72	0.5	5.72	0.5	5.72	0.5
1	7.13	0.23	6.44	0.17	5.24	0.44	5.64	0.22	5.61	0.23	5.93	0.23
2	7.62	0.34	6.47	0.11	5.65	0.13	5.59	0.09	5.77	0.19	5.9	0.62
4	8.29	0.21	6.69	0.17	5.97	0.3	5.67	0.04	6.09	0.43	6.03	0.46
7	8.34	0.13	7.28	0.02	6.72	0.21	6.76	0.18	6.53	0.28	6.14	0.38
9	8.43	0.02	7.43	0.04	7.17	0.21	7.2	0.16	7.15	0.21	6.55	0.3
11	8.47	NA	7.97	0.46	7.43	0.02	7.8	0.22	7.61	0.02	6.73	0.19
13	8.49	0.08	8.5	0.09	8.49	0.02	8.26	0.37	8.4	0.14	7.95	0.13
Danofloxacin PAE and PA-SME for H. parasuis LM15 (mean bacterial density at -1h is 6.46-log10cfu/mL)
Time (hrs)	Control		1×MIC PAE		4×MIC PAE		0.1×MIC PA-SME		0.2×MIC PA-SME		0.3×MIC PA-SME
	Log10cfu/mL	SD	Log10cfu/mL	SD	Log10cfu/mL	SD	Log10cfu/mL	SD	Log10cfu/mL	SD	Log10cfu/mL	SD
0	6.52	0.1	6.52	0.1	6.52	0.1	6.52	0.1	6.52	0.1	6.52	0.1
1	7.32	0.16	7.07	0.21	6.92	0.21	7	0.07	6.91	0.08	6.76	0.13
2	7.76	0.15	7.09	0.11	6.92	0.12	7.23	NA	NA	NA	6.93	NA
4	8.46	0.06	7.34	0.12	7.35	0.25	7.17	0.09	6.95	0.09	6.89	0.25
7	8.78	0.04	7.94	0.22	7.4	0.13	7.13	0.02	6.94	0.21	6.94	0.17
9	8.81	0.02	8.32	0.08	7.55	0.13	7.51	0.16	7.34	0.12	7.21	0.15
11	8.78	0.06	8.41	0.1	8.11	0.19	7.6	0.19	7.53	0.13	7.43	0.21
13	8.83	0.02	8.52	0.08	8.51	0.05	7.77	0.34	7.7	0.4	7.66	0.41
											NA: not acquired
Summary for danofloxacin PAE and PA-SME for P. multocida and H. parasuis
PAE/PA-SME	Strains	PAE		PA-SME
		1× MIC	4× MIC	0.1×MIC	0.2×MIC	0.3× MIC
P. multocida	CVCC 434	1.37	4.46	4.87	5.4	6.14
	NM5-7	0.96	4.24	3.73	5.74	7.58
	MEAN	1.17	4.35	4.3	5.57	6.86
H. parasuis	LM15	3.63	6.58	7.65	9.3	10.1
	4-10A	2.42	6.92	7.22	8.02	9.62
	5-2A	3.49	6.31	6.19	7.19	10.09
	MEAN	3.18	6.6	7.02	8.17	9.94
