# Supplementary material for: Comparison of PK/PD Targets and Cutoff Values for Danofloxacin Against Pasteurella multocida and Haemophilus parasuis in Piglets
Source: Front Vet Sci. 2022 Feb 2;9:811967. doi: 10.3389/fvets.2022.811967 (PMC8847440; doi:10.3389/fvets.2022.811967)
Supplement: Supplementary file 5 [file Data_Sheet_5.XLSX]

## Sheet: Danofloxacin PK data in piglets
Danofloxacin PKs in piglets after intravenous administration of 2.5 mg/kg
Time (hrs)	Pig#1	Pig#2	Pig#3	Pig#4	Pig#5	Pig#6	Pig#7	Pig#8	Pig#9	Pig#10	Pig#11	Pig#12
0.083	5.19	3.38	3.21	3.2	2.87	2.53	1.37	1.34	1.09	2.32	1.89	2
0.25	2.75	3.2	2.29	2.72	2.32	2.14	1.15	1.02	0.76	1.62	1.33	1.57
0.5	2.56	2.74	1.56	2.34	1.74	2.04	0.896	0.627	0.501	1.26	1.23	1.3
0.75	3.56	2.27	1.17	2.19	1.56	1.77	0.847	0.658	0.493	1.33	1.09	1.23
1	2.99	2.39	1.06	1.93	1.36	1.72	0.895	0.604	0.279	1.12	0.917	1.09
2	NA	1.48	1.57	1.48	1.2	1.43	0.634	0.63	0.244	0.711	0.848	0.894
4	2.17	1.98	1.16	0.699	0.845	1.11	0.385	0.415	0.142	0.549	0.523	0.614
6	1.34	1.36	0.55	0.468	0.469	0.554	0.305	0.234	NA	0.297	0.378	0.394
8	0.692	0.827	0.294	0.273	0.362	0.38	0.157	0.172	0.092	0.205	0.209	0.251
12	0.218	0.435	0.175	0.15	0.174	0.192	0.152	0.124	NA	0.076	0.099	0.106
24	0.053	0.151	0.048	0.037	0.024	0.037	0.033	0.036	0.009	0.036	0.024	0.028
36	NA	0.03	NA	0.009	NA	0.007	0.017	0.014	NA	0.005	0.004	0.003
Danofloxacin PKs in piglets after intramuscular administration of 2.5 mg/kg
Time (hrs)	Pig#1	Pig#2	Pig#3	Pig#4	Pig#5	Pig#6	Pig#7	Pig#8	Pig#9	Pig#10	Pig#11	Pig#12
0.083	0.813	1.47	0.304	0.571	0.982	1.72	0.174	0.483	0.645	0.087	0.59	0.523
0.25	1.55	1.57	0.359	0.366	1.1	2.3	0.218	0.563	0.645	0.256	0.675	0.965
0.5	2.15	2.05	0.723	0.906	1.12	1.68	0.314	0.638	0.639	0.458	0.86	0.907
0.75	2.2	2.03	0.682	1.08	1.22	1.84	0.406	0.653	0.622	0.562	0.894	1.04
1	1.85	1.56	0.665	1.38	1.14	1.66	0.415	0.48	0.551	0.712	0.953	1.1
2	1.7	1.76	0.74	1.07	1.03	1.51	0.459	0.592	0.406	0.79	0.966	1.32
4	1.27	1.26	0.719	0.71	0.889	1.15	0.483	0.285	0.252	0.656	0.591	0.689
6	0.679	0.913	0.801	0.641	0.526	0.889	0.331	0.213	0.162	0.518	0.49	0.566
8	0.461	0.549	0.297	0.415	0.37	0.498	0.222	0.149	0.095	0.275	0.303	0.402
12	0.253	0.318	0.34	0.285	0.168	0.274	0.129	0.045	0.047	0.105	0.096	0.136
24	0.078	0.101	0.056	0.084	0.056	0.071	0.038	0.033	0.036	0.018	0.025	0.065
36	0.014	0.036	0.003	NA	0.018	0.012	0.027	0.012	0.02	NA	NA	0.005
48	NA	NA	NA	NA	0.002	NA	0.014	NA	NA	NA	NA	NA
F%	0.6	0.6714	0.9452	0.9897	1.0002	0.9379	1.0274	0.5833	1.1013	1.0585	1.1921	1.3221
