# Supplementary material for: Comparison of PK/PD Targets and Cutoff Values for Danofloxacin Against Pasteurella multocida and Haemophilus parasuis in Piglets
Source: Front Vet Sci. 2022 Feb 2;9:811967. doi: 10.3389/fvets.2022.811967 (PMC8847440; doi:10.3389/fvets.2022.811967)
Supplement: Supplementary file 6 [file Data_Sheet_6.XLSX]

## Sheet: Ex vivo activity and PK-PD data
Ex vivo time-kill data and PK/PD relationship of danofloxacin for P. multocida NM5-7
AUC24h/MIC	Time points (hrs)	mean serum drug Con (mg/L)	Time (hrs) after exposure to danofloxacin					Log change cfu/mL
			0	3	6	9	24
0.01	0	0	5.82	7.51	8.06	8.52	8.76	2.948
1.63	48	0.009	5.84	7.37	7.9	8.22	9.18	3.343
3.58	36	0.019	5.78	7.29	7.54	7.47	8.64	2.859
10.51	24	0.055	5.91	7.13	7.22	6.75	7.81	1.906
41.52	12	0.216	5.74	6.32	6.25	5.65	5.46	-0.28
62.48	8	0.325	5.77	5.45	5.02	3.86	3.52	-2.249
109.42	6	0.57	5.79	4.15	2.74	1.95	1.86	-3.934
136.73	4	0.712	5.84	3.08	1.74	1.6	1.6	-4.238
193.29	2	1.007	5.77	2.78	1.84	1.79	1.6	-4.17
197.18	1	1.027	5.75	2.62	1.6	1.6	1.6	-4.143
214.52	0.75	1.117	5.84	2.9	1.6	1.6	1.6	-4.241
197.76	0.5	1.03	5.77	3.04	1.6	1.6	1.6	-4.17
168.29	0.25	0.877	5.86	3.52	2.15	2	1.6	-4.257
134.69	0.083	0.702	5.86	3.61	2.75	2.1	1.6	-4.259
Ex vivo time-kill data and PK/PD relationship of danofloxacin for P. multocida CVCC434
AUC24h/MIC	Time points (hrs)	mean serum drug Con (mg/L)	Time (hrs) after exposure to danofloxacin					Log change cfu/mL
			0	3	6	9	24
0.01	0	0	6.34	6.76	7.22	7.41	7.81	1.469
11.3	36	0.014	6.34	6.32	6.88	7.24	7.55	1.213
41.09	24	0.051	6.35	5.05	4.74	4.63	4.36	-1.994
137.2	12	0.172	6.34	4.12	3.27	2.58	1.6	-4.738
274.4	8	0.343	6.34	3.73	2.5	1.85	1.6	-4.738
462.13	6	0.578	6.35	3.04	1.94	1.6	1.6	-4.753
817.6	2	1.022	6.38	2.57	1.94	1.6	1.6	-4.779
710	0.25	0.888	6.26	3.05	2.1	1.6	1.6	-4.655
Ex vivo time-kill data and PK/PD relationship of danofloxacin for H. parasuis 4-10
AUC24h/MIC	Time points (hrs)	mean serum drug Con (mg/L)	Time (hrs) after exposure to danofloxacin					Log change cfu/mL
			0	3	6	9	24
0.01	0	0	6.97	7.97	8.3	8.8	9.26	2.29
0.77	48	0.002	6.97	7.69	8.13	8.53	9.04	2.07
5.89	36	0.015	6.64	7.35	7.53	7.73	8.28	1.5
25.15	24	0.066	6.76	7.45	7.22	6.95	5.98	-0.78
80.83	12	0.211	6.89	6.59	5.92	4.74	3.03	-3.86
136.7	8	0.356	6.99	5.67	4.81	3.32	2.43	-4.56
231.74	6	0.604	6.89	5.39	4.47	3.35	2.19	-4.7
400.64	2	1.043	6.97	5.32	4.13	2.83	1.6	-5.37
422.4	1	1.1	6.92	5.24	4.32	3.88	1.6	-5.32
461.06	0.75	1.201	6.87	5.05	4.1	2.85	1.98	-4.89
389.18	0.5	1.014	6.78	5.24	4.25	3.07	1.7	-5.08
280.13	0.25	0.73	6.88	4.86	4.01	2.98	1.9	-4.98
265.73	0.083	0.692	6.81	5.42	4.23	3.17	1.6	-5.21
Ex vivo time-kill data and PK/PD relationship of danofloxacin for H. parasuis 5-2
AUC24h/MIC	Time points (hrs)	mean serum drug Con (mg/L)	Time (hrs) after exposure to danofloxacin					Log change cfu/mL
			0	3	6	9	24
0.01	0	0	6.35	7.44	8.41	8.92	9.23	2.88
3.07	48	0.008	6.35	7.11	7.55	8.35	8.71	2.36
5.89	36	0.015	6.35	6.52	7.15	7.59	7.83	1.48
20.1	24	0.052	6.35	5.9	5.33	4.53	3.93	-2.42
70.4	12	0.183	6.35	5.59	4.37	3.63	2.67	-3.68
126.34	8	0.329	6.35	4.93	4.06	3.19	2.1	-4.25
220.8	6	0.575	6.35	4.21	3.32	2.68	1.6	-4.75
387.33	2	1.009	6.35	3.79	3.18	2.53	1.77	-4.58
408.83	0.75	1.065	6.35	4.34	3.57	2.97	1.83	-4.52
389.18	0.5	1.014	6.35	4.35	3.2	2.35	1.7	-4.65
336.38	0.25	0.876	6.35	4.4	2.93	2.33	1.6	-4.75
265.73	0.083	0.692	6.35	4.87	3.57	2.9	1.6	-4.75
Ex vivo time-kill data and PK/PD relationship of danofloxacin for H. parasuis LM15
AUC24h/MIC	Time points (hrs)	mean serum drug Con (mg/L)	Time (hrs) after exposure to danofloxacin					Log change cfu/mL
			0	3	6	9	24
0.01	0	0	6.46	7.55	8.43	8.79	8.05	1.59
6.14	48	0.008	6.46	7.3	7.95	8.3	8.55	2.09
11.78	36	0.015	6.46	6.03	6.43	6.73	7.43	0.97
40.19	24	0.052	6.46	5.53	5.23	4.1	3.47	-2.99
140.8	12	0.183	6.46	4.86	4.17	3.17	1.9	-4.56
252.67	8	0.329	6.46	4.6	3.2	2.57	1.7	-4.76
441.6	6	0.575	6.46	4.2	2.83	2	1.6	-4.86
774.66	2	1.009	6.46	4	2.27	1.6	1.6	-4.86
817.66	0.75	1.065	6.46	3.7	2	1.6	1.6	-4.86
778.37	0.5	1.014	6.46	3.7	2.3	1.6	1.6	-4.86
672.77	0.25	0.876	6.46	3.73	1.6	1.6	1.6	-4.86
531.46	0.083	0.692	6.46	3.17	1.6	1.6	1.6	-4.86
