# Supplementary material for: Comparison of PK/PD Targets and Cutoff Values for Danofloxacin Against Pasteurella multocida and Haemophilus parasuis in Piglets
Source: Front Vet Sci. 2022 Feb 2;9:811967. doi: 10.3389/fvets.2022.811967 (PMC8847440; doi:10.3389/fvets.2022.811967)
Supplement: Supplementary file 7 [file Data_Sheet_7.XLSX]

## Sheet: Sheet1
Strains	Typical AUC24h/MIC targets	PTA (%) at each possible MIC (mg/L)
		0.015	0.03	0.06	0.12	0.25	0.5	1	2	4	8
Pasteurella multocida	32	100	100	100	100	41.71	1.42	0.05	NA	NA	NA
	49.8	100	100	100	87.26	5.47	0.19	0.01	NA	NA	NA
	66.9	100	100	99.96	41.08	1.08	0.05	0	NA	NA	NA
Haemophilus parasuis	14.6	100	100	100	100	100	100	100	64.5	3.03	0.12
	37.8	100	100	100	100	100	99.77	26.07	0.81	0.03	0
	62.9	100	100	100	100	100	52.29	2.1	0.1	0	0
