# Supplementary material for: Comparison of PK/PD Targets and Cutoff Values for Danofloxacin Against Pasteurella multocida and Haemophilus parasuis in Piglets
Source: Front Vet Sci. 2022 Feb 2;9:811967. doi: 10.3389/fvets.2022.811967 (PMC8847440; doi:10.3389/fvets.2022.811967)
Supplement: Supplementary file 8 [file Data_Sheet_8.XLSX]

## Sheet: Sheet1
Pasteurella multocida strains	MIC in MHB	MIC in serum	MIC folds
PM#1	0.125	0.125	1
PM#2	0.25	0.25	1
PM#3	1	1	1
PM#4	0.0625	0.0625	1
PM#5	4	4	1
PM#6	0.5	0.5	1
PM#7	0.015625	0.03125	2
GEOMEAN	0.25	0.276022	0.905724
Haemophilus parasuis strains	MIC in MHB	MIC in serum	MIC folds
HP#1	0.25	0.0625	0.25
HP#2	1	0.125	0.125
HP#3	0.5	0.25	0.5
HP#4	0.25	0.03125	0.125
HP#5	2	0.5	0.25
HP#6	8	2	0.25
HP#7	8	1	0.125
HP#8	0.125	0.03125	0.25
HP#9	0.0625	0.03125	0.5
HP#10	4	1	0.25
HP#11	0.125	0.03125	0.25
HP#12	0.25	0.0625	0.25
HP#13	4	1	0.25
HP#14	2	0.5	0.25
GEOMEAN	0.780709	0.18	4.33333
