# Supplementary material for: Comparison of PK/PD Targets and Cutoff Values for Danofloxacin Against Pasteurella multocida and Haemophilus parasuis in Piglets
Source: Front Vet Sci. 2022 Feb 2;9:811967. doi: 10.3389/fvets.2022.811967 (PMC8847440; doi:10.3389/fvets.2022.811967)
Supplement: Supplementary file 9 [file Data_Sheet_9.XLSX]

## Sheet: Sheet1
Sources	Year	Area	No.	MIC50	MIC90	Count of isolates and danofloxacin MIC frequency distribution (% of isolates)
						0.004	0.008	0.016	0.03	0.06	0.125	0.25	0.5	1	2	4	8	16	32	64	128
P. multocida (n = 931)
Sweeney[1]	2011-2015	USA	855	0.016	0.03			469	331	51	3	1
		Canada
Dolores CID[2]	2001-2009	Spain	69	0.125	0.5						49	6	9	1	4
This study	2015-2018	China	7	NA	NA			1		1	1	1	1	1		1
Total	2001-2018	NA	931	0.016	0.06			470	331	52	53	8	10	2	4	1
Percent %	2001-2018	NA	%	NA	NA			50.5	35.5	5.6	5.7	0.9	1.1	0.2	0.4	0.1
H. parasuis (n = 263)
This study	2015-2020	China	263	0.25	4	5	5	11	13	24	34	45	36	34	25	12	5	2	2	4	6
Percent %	2015-2020	NA	%	NA	NA	1.9	1.9	4.2	4.9	9.1	12.9	17.1	13.7	12.9	9.5	4.6	1.9	0.8	0.8	1.5	2.3
References
1. Sweeney MT, Lindeman C, Johansen L, Mullins L, Murray R, Senn MK, Bade D, Machin C, Kotarski SF, Tiwari R et al: Antimicrobial susceptibility of Actinobacillus pleuropneumoniae, Pasteurella multocida, Streptococcus suis, and 2. Bordetella bronchiseptica isolated from pigs in the United States and Canada, 2011 to 2015. Journal of Swine Health and Production 2017, 25(3):106-120.
2. Cid D, Fernández-Garayzábal JF, Pinto C, Domínguez L, Vela AI: Antimicrobial susceptibility of Pasteurella multocida isolated from sheep and pigs in Spain. Acta Veterinaria Hungarica 2019, 67(4):489-498.
