# Supplementary material for: Comparison of PK/PD Targets and Cutoff Values for Danofloxacin Against Pasteurella multocida and Haemophilus parasuis in Piglets
Source: Front Vet Sci. 2022 Feb 2;9:811967. doi: 10.3389/fvets.2022.811967 (PMC8847440; doi:10.3389/fvets.2022.811967)
Supplement: Supplementary file 10 [file Data_Sheet_10.XLSX]

## Sheet: Sheet1
Pasteurella multocida			Haemophilus parasuis
MIC	Number	%	MIC	Number	%
0.016	470	0.5	0.004	5	0.02
0.031	331	0.36	0.008	5	0.02		Data for dose assessment using Monte Carlo simulation
0.063	52	0.06	0.016	11	0.04		Parameters	Mean	SD
0.125	53	0.06	0.031	13	0.05		Cl/F	0.408456	0.27
0.25	8	0.01	0.063	24	0.09		AUC/MIC for Pasteurella multocida	49.8	8.91
0.5	10	0.01	0.125	34	0.13		AUC/MIC for Haemophilus parasuis	37.8	10.5
1	2	0	0.25	45	0.17		MIC distribution	Indicated in light tables
2	4	0	0.5	36	0.14		fu	0.56
4	1	0	1	34	0.13		Dose prediction for Pasteurella multocida	2.38
			2	25	0.1		Dose prediction for Haemophilus parasuis	13.36
			4	12	0.05
			8	5	0.02
			16	2	0.01
			32	2	0.01
			64	4	0.02
			128	6	0.02
Total	931	1	Total	263	1
